# Supplementary material for: Spatial and temporal distribution of house infestation by Triatoma infestans in the Toro Toro municipality, Potosi, Bolivia
Source: Parasit Vectors. 2017 Feb 2;10:58. doi: 10.1186/s13071-017-1984-0 (PMC5288887; doi:10.1186/s13071-017-1984-0)
Supplement: Additional file 1: Table S1. — Number of localities evaluated once or twice a year during the study period. (XLSX 22 kb) [file 13071_2017_1984_MOESM1_ESM.xlsx]

## Sheet: sheet1
Table S2: House infestation to Toro Toro of municipality between 2009 to 2015
Communities	EH	HE	HP	EY	EH	HE	HP	EY	EH	HE	HP	EY	EH	HE	HP	EY	EH	HE	HP	EY	EH	HE	HP	EY	Total EH 2009-2014	Total EV 2009-2014	Total HP 2009-2015	% I
	2009				2010				2011				2012				2013				2014
Aguas Calientes	9	-	-		9	-	-		9	-	-		9	-	-		9	8	1	1	9	17	1	2	54	25	2	8.00
Alcani	48	33	0	1	48	31	0	1	48	-	-		48	48	0	1	48	36	0	1	48	-	-		288	148	0	0.00
Añahuani	193	168	3	1	193	140	10	1	193	130	0	1	193	193	11	1	193	272	2	2	193	153	2	1	1158	1056	28	2.65
Arafani	40	28	0	1	40	-	-		40	-	-		40	-	-	1	40	35	2	1	40	40	2	1	240	103	4	3.88
Arampampa	23	23	0	1	23	-	-		23	-	-		23	-	-		23	-	-		23	-	-		138	23	0	0.00
Araria	56	39	0	1	56	45	0	1	56	56	0	1	56	54	0		56	-	-		56	-	-		336	194	0	0.00
Cala Cala	26	23	0	1	26	-	-		26	52	2	2	26	-	-		26	-	-		26	26	2	1	156	101	4	3.96
Calahuta	105	90	5	1	105	12	9	1	105	105	0	1	105	153	26	2	105	254	4	3	105	120	10	2	630	734	54	7.36
Cañada	40	40	0	1	40	40	2	1	40	37	0	1	40	37	2	1	40	60	2	2	40	37	1	1	240	251	7	2.79
Carasi	105	106	0	2	105	53	1	1	105	172	3	2	105	30	1	1	105	187	1	2	105	78	1	1	630	626	7	1.12
Chancarani	28	17	0	1	28	-	-		28	-	-		28	-			28	53	4	2	28	-	-		168	70	4	5.71
Condor Pampa	33	-	-		33	-	-		33	-	-		33	33	0	1	33	20	1	1	33	-	-		198	53	1	1.88
Cruz Kasa	119	89	0	2	119	54	0	1	119	54	0	1	119	119	0	1	119	-	-		119	54	0	1	714	370	0	0.00
Cusi Cusi	40	-	-		40	28	0	1	40	-	-		40	-	-		40	78	0	1	40	-	-		240	106	0	0.00
Cuñurani	78	40	0	1	78	40	4	1	78	31	2	1	78	33	3	1	78	73	4	2	78	37	2	1	468	254	15	5.91
Estrella Kasa	30	-	-		30	-	-		30	-	-		30	-	-		30	22	0	1	30	30	0	1	180	52	0	0.00
Estrellani	42	28	0	1	42	35	0	1	42	-	-		42	42	0	1	42	-	-		42	-	-		252	105	0	0.00
Habas Kasa	20	20	0	2	20	-	-		20	-	-		20	-	-		20	-	-		20	-	-		120	20	0	0.00
Hacienda Loma	31	26	1	1	31	28	2	1	31	31	0	1	31	-	-		31	-	-		31	30	0	1	186	115	3	2.61
Huara Huara	40	36	0	1	40	-	-		40	-	-		40	40	0	1	40	73	2	2	40	37	0	1	240	186	2	1.08
Huayllas	46	42	0	1	46	46	0	1	46	32	0	1	46	-	-		46	43	2	1	46	-	-		276	163	2	1.23
Huayra Kasa	41	44	0	1	41	40	3	1	41	40	0	1	41	35	0	1	41	33	0	1	41	81	2	2	246	273	5	1.83
Inca Corral	51	-	-		51	25	0	1	51	-	-	1	51	-	-		51	51	0	1	51	-	-		306	76	0	0.00
Julo Chico	88	163	8	2	88	89	13	2	88	88	5		88	136	5	2	88	164	7	2	88	151	9	2	528	791	47	5.94
Julo Grande	86	72	5	1	86	73	9	1	86	84	0	1	86	125	3	2	86	167	0	2	86	116	6	2	516	637	23	3.61
Kara Pampa	50	27	0	1	50	50	0	1	50	-	-		50	-	-		50	-	-		50	-	-		300	77	0	0.00
Kehuayllani	41	41	3	1	41	36	6	1	41	48	6	2	41	33	2	1	41	138	7	4	41	69	4	2	246	365	28	7.67
Kirusillani	33	33	0	1	33	-	-		33	-	-		33	-	-		33	33	1	1	33	-	-		198	66	1	1.52
Kirusmayu	28	43	1	2	28	21	2	1	28	22	0	1	28	41	2	2	28	41	2	2	28	54	5	2	168	222	12	5.41
Laguna	41	-	-		41	30	0	1	41	24	0	1	41	-	-		41	41	0	1	41	-	-		246	95	0	0.00
Laime Aceroma	44	17	0	1	44	-	-		44	-	-		44	-	-		44	44	0	2	44	-	-		264	61	0	0.00
Laime Cotani	61	-	-		61	-	-		61	-	-		61	-	-		61	61	0	1	61	-	-		366	61	0	0.00
Lamadera	39	39	0	1	39	39	0	1	39	-	-		39	-	-		39	39	3	1	39	-	-		234	117	3	2.56
Liste	55	23	3	1	55	48	3	1	55	25	5	1	55	12	2	1	55	102	6	2	55	31	3	1	330	241	22	9.13
Lupi Lupi	39	39	0	1	39	-	-		39	-	-		39	-	-		39	-	-		39	-	-		234	39	0	0.00
Mojon Kasa	47	44	0	1	47	47	3	1	47	-	-		47	-	-		47	41	0	1	47	-	-		282	132	3	2.27
Molle Cancha	86	85	0	1	86	85	0	1	86	86	0	1	86	-	-		86	-	-		86	82	0	1	516	338	0	0.00
Omereque	37	-	-		37	26	3	1	37	14	4	1	37	24	2	1	37	62	2	2	37	22	2	1	222	148	13	8.78
Ovejeria	54	54	0	1	54	-	-		54	-	-		54	-	-		54	-	-		54	48	0	1	324	102	0	0.00
Palla Palla	61	50	0	1	61	48	0	1	61	-	-		61	61	0	1	61	54	0	1	61	54	0	1	366	267	0	0.00
Paloma Pampa	38	28	2	1	38	12	1	1	38	23	3	1	38	20	1	1	38	66	2	2	38	28	2	1	228	177	11	6.21
Pampa Rancho	56	55	4	1	56	56	0	1	56	-	-		56	12	1	1	56	105	3	2	56	54	1	1	336	282	9	3.19
Pampajasi	56	15	3	1	56	46	0	1	56	-	-		56	54	3	1	56	110	4	2	56	56	2	1	336	281	12	4.27
Paychata	33	29	0	1	33	30	0	1	33	21	0	1	33	21	2	1	33	55	2	2	33	33	2	1	198	189	6	3.17
Piruhata	35	35	0	1	35	-	-		35	14	3	1	35	-	-		35	30	1	1	35	30	1	1	210	109	5	4.59
Pocoata Aceroma	29	26	0	1	29	-	-		29	-	-		29	-	-		29	29	0	1	29	-	-		174	55	0	0.00
Pocosuco Chico	20	20	0	1	20	-	-		20	-	-		20	-	-		20	20	1	1	20	-	-		120	40	1	2.50
Pocosuco Grande	68	68	0	1	68	-	-		68	-	-		68	-	-		68	126	0	2	68	-	-		408	194	0	0.00
Pucara	82	70	0	1	82	54	0	1	82	-	-		82	53	4	1	82	73	2	1	82	82	2	1	492	332	8	2.41
Punta Aguada	38	27	0	1	38	30	0	1	38	-	-		38	11	1	1	38	29	3	1	38	38	1	1	228	135	5	3.70
Qhullpa Potrero	75	75	2	1	75	68	0	1	75	-	-		75	30	2	1	75	55	3	1	75	-	-		450	228	7	3.07
Quioma	46	42	3	1	46	43	5	1	46	-	-		46	46	6	1	46	89	5	2	46	46	1	1	276	266	20	7.52
Rancho Pampa	39	34	2	1	39	33	3	1	39	56	2	2	39	64	6	2	39	95	2	3	39	58	4	2	234	340	19	5.59
Rodeo Escalon	88	88	0	1	88	88	0	1	88	86	0	1	88	-	-		88	-	-		88	80	0	1	528	342	0	0.00
Sacabamba	22	18	0	1	22	18	0	1	22	-	-	2	22	-	-		22	22	0	1	22	-	-		132	58	0	0.00
Saychani	22	-	-		22	-	-		22	-	-		22	-	-		22	22	0	1	22	-	-		132	22	0	0.00
Saychani Chico	21	8	0	1	21	-	-		21	-	-		21	21	1	1	21	9	1	1	21	-	-		126	38	2	5.26
Saychani Grande	11	11	0	1	11	-	-		11	-	-		11	-	-		11	1	1	1	11	-	-		66	12	1	8.33
Sucusuma	81	70	5	1	81	69	6	1	81	89	14		81	115	14	2	81	184	3	3	81	111	4	2	486	638	46	7.21
Taconi	52	44	0	1	52	41	0	1	52	-	-		52	-	-		52	52	2	1	52	-	-		312	137	2	1.46
Tambo Kasa	109	214	1	2	109	106	0	1	109	203	0	2	109	-	-		109	112	6	2	109	81	1	1	654	716	8	1.12
Tipa Kasa	27	-	-		27	11	1	1	27	-	-		27	42	2	2	27	35	1	2	27	20	2	1	162	108	6	5.56
Tolabamba	47	41	0	1	47	12	2	1	47	42	0	1	47	-	-		47	75	1	2	47	47	1	1	282	217	4	1.84
Toro Toro	319	400	1	2	319	-	-		319	474	0	2	319	-	-		319	108	0	1	319	33	0	1	1914	1015	1	0.10
Tunazani	75	75	0	1	75	75	1	1	75	75	0	1	75	-	-		75	-	-		75	71	2	1	450	296	3	1.01
Vaqueria	59	59	0	1	59	39	0	1	59	-	-		59	-	-		59	-	-		59	-	-		354	98	0	0.00
Viluyo	36	33	0	1	36	66	0	2	36	33	0	1	36	74	3	2	36	30	1	1	36	66	0	2	216	302	4	1.32
Vila Kasa	44	28	0	1	44	-	-		44	33	0	1	44	36	0	1	44	34	0	1	44	-	-		264	131	0	0.00
Viña Pampa	41	-	-		41	26	0	1	41	-	-		41	-	-		41	41	1	1	41	-	-		246	67	1	1.49
Viscachani	30	-	-		30	-	-		30	-	-		30	-	-		30	30	0	1	30	-	-		180	30	0	0.00
Yambata	145	136	0	1	145	145	0	1	145	190	0	2	145	-	-		145	-	-		145	144	2	1	870	615	2	0.33
Yunguillas	20	-	-		20	10	1	1	20	-	-		20	10	1	1	20	36	3	2	20	20	2	1	120	76	7	9.21
Yunguma	20	20	0	1	20	-	-		20	40	0	2	20	-	-		20	-	-		20	20	0	1	120	80	0	0.00
	6027	3391	52	67	6028	2287	90	50	6029	2510	49	42	6030	1858	106	42	6031	3958	101	88	6032	2485	82	52	24108	16489	480	2.91
EV: Evaluated houses
HP: Houses positive
EH: Existing houses
EY: Number of yearly evaluations in the community
%I: House infetation
