# Supplementary material for: Spatial and temporal distribution of house infestation by Triatoma infestans in the Toro Toro municipality, Potosi, Bolivia
Source: Parasit Vectors. 2017 Feb 2;10:58. doi: 10.1186/s13071-017-1984-0 (PMC5288887; doi:10.1186/s13071-017-1984-0)
Supplement: Additional file 2: Table S2. — Number of evaluated houses varied within and between years. (XLS 19 kb) [file 13071_2017_1984_MOESM2_ESM.xls]

## Sheet: Sheet1
Table S1: Number of localities evaluated once or twice a year during the study period
	Number of evaluated localities
Number of evaluations	2009	2010	2011	2012	2013*	2014
1	52	46	23	26	31	40
2	6	2	8	8	21	11
* 3 localities had three evaluations, and 1 locality ha 4 evaluations in 2013
