# Supplementary material for: Spatial and temporal distribution of house infestation by Triatoma infestans in the Toro Toro municipality, Potosi, Bolivia
Source: Parasit Vectors. 2017 Feb 2;10:58. doi: 10.1186/s13071-017-1984-0 (PMC5288887; doi:10.1186/s13071-017-1984-0)
Supplement: Additional file 3: Table S3. — Number of evaluated and infested houses according to each of the three methods described above. (XLS 22 kb) [file 13071_2017_1984_MOESM3_ESM.xls]

## Sheet: Sheet1
Table S3: Four alternative methods to estimate house infestation (number of positive houses / number of evaluated houses)
	Method 1 (highest sample size)				Method 2 (first yearly evaluation)				Method 3 (maximum yearly infestation)				Method 4 (all yearly sample data aggregation)
	Evaluated	Positive			Evaluated	Positive			Evaluated	Positive			Evaluated	Positive
Year	houses	houses	HI1		houses	houses	HI2		houses	houses	HI3		houses	houses	HI4
2009	2994	49	0.02		2795	43	0.02		2991	50	0.02		3391	52	0.02
2010	2177	83	0.04		2177	84	0.04		2242	84	0.04		2287	90	0.04
2011	2028	28	0.01		1939	48	0.02		1839	48	0.03		2510	49	0.02
2012	1643	80	0.05		1467	66	0.05		1473	90	0.06		1958	106	0.05
2013	2585	64	0.02		2451	55	0.02		2407	80	0.03		3958	101	0.03
2014	2160	62	0.03		2138	67	0.03		2040	64	0.03		2505	82	0.03
